# Supplementary material for: Ultrasound-Assisted Extraction, LC–MS/MS Analysis, Anticholinesterase, and Antioxidant Activities of Valuable Natural Metabolites from Astragalus armatus Willd.: In Silico Molecular Docking and In Vitro Enzymatic Studies
Source: Antioxidants (Basel). 2022 Oct 9;11(10):2000. doi: 10.3390/antiox11102000 (PMC9598503; doi:10.3390/antiox11102000)
Supplement: Supplementary file 1 [file antioxidants-11-02000-s001.zip]

Archive with 1 entries (1 files):
- antioxidants-1950170-supplementary.pdf
